# Supplementary material for: Interpretable prediction of dynamic compressive strength of red sandstone under wetting-drying cycles using ensemble learning
Source: PLoS One. 2026 May 14;21(5):e0348902. doi: 10.1371/journal.pone.0348902 (PMC13175370; doi:10.1371/journal.pone.0348902)
Supplement: S1 File — (XLSX) [file pone.0348902.s001.xlsx]

## Sheet: Data
pH	n	SR	UCS	Vp	DCS
2.5	5	44	61.23	2356	87.5
2.5	5	45	62.45	2289	83.5
2.5	5	48	60.78	2401	108.4
2.5	5	54	61.34	2323	96.5
2.5	5	59	59.87	2367	100.6
2.5	5	61	62.11	2245	99.4
2.5	5	72	60.23	2398	104.5
2.5	5	72	61.56	2312	114.2
2.5	5	78	59.45	2376	115.8
2.5	5	82	62.89	2256	111.7
2.5	5	83	60.67	2389	116.3
2.5	5	87	61.12	2334	104.2
2.5	5	90	59.98	2356	128.3
2.5	5	97	62.33	2248	126.5
2.5	5	103	60.45	2392	131.4
2.5	5	104	61.78	2301	138.4
2.5	5	105	59.67	2378	139.5
2.5	5	113	62.54	2267	130.4
2.5	5	114	60.89	2385	145.5
2.5	5	116	61.23	2321	138.6
2.5	5	118	59.34	2365	137.7
2.5	5	119	62.67	2254	124.7
2.5	5	121	60.12	2396	134.1
2.5	5	121	61.45	2318	146.7
2.5	5	129	59.78	2372	158.5
2.5	5	132	62.22	2249	157.4
2.5	5	133	60.34	2387	149.6
2.5	5	135	61.67	2331	148.6
2.5	5	140	59.56	2358	157.1
2.5	5	140	62.78	2238	165.2
2.5	5	141	60.45	2405	156
2.5	5	144	61.89	2326	152.8
2.5	5	148	59.67	2369	164.2
2.5	5	152	62.11	2253	173
2.5	5	157	60.78	2394	175
2.5	5	172	61.34	2315	180.1
2.5	10	43	58.54	2245	85.1
2.5	10	43	59.23	2156	81.6
2.5	10	45	57.89	2298	103.9
2.5	10	46	58.45	2201	92.7
2.5	10	49	57.12	2334	87.4
2.5	10	49	59.67	2189	84.4
2.5	10	50	57.34	2312	79
2.5	10	50	58.78	2223	103.2
2.5	10	54	56.45	2345	83.6
2.5	10	68	59.89	2178	95
2.5	10	68	57.56	2309	96.6
2.5	10	73	58.12	2215	100.2
2.5	10	76	56.98	2321	111.1
2.5	10	79	59.33	2198	100
2.5	10	88	57.45	2317	116.2
2.5	10	88	58.67	2234	114
2.5	10	93	56.67	2338	113.9
2.5	10	99	59.54	2167	115.1
2.5	10	107	57.89	2295	126
2.5	10	112	58.23	2209	134.3
2.5	10	112	56.34	2327	119.7
2.5	10	115	59.67	2185	128.4
2.5	10	116	57.12	2301	136.8
2.5	10	117	58.45	2218	128
2.5	10	119	56.78	2332	128.2
2.5	10	125	59.22	2179	137.8
2.5	10	131	57.34	2296	136.8
2.5	10	133	58.67	2221	146.7
2.5	10	134	56.56	2325	139.7
2.5	10	136	59.78	2183	148.9
2.5	10	137	57.45	2308	147.1
2.5	10	139	58.89	2212	147.4
2.5	10	140	56.67	2337	138.7
2.5	10	144	59.11	2165	163.6
2.5	10	150	57.78	2293	158
2.5	10	150	58.34	2205	149.1
2.5	10	150	56.87	2329	163.1
2.5	10	157	59.45	2187	155.8
2.5	10	162	57.23	2304	157
2.5	10	173	58.56	2217	162
2.5	10	173	56.45	2331	179.9
2.5	20	47	53.66	2080	62.6
2.5	20	57	54.23	1998	74
2.5	20	58	52.89	2105	94.5
2.5	20	63	53.45	2023	91.8
2.5	20	65	52.12	2156	73
2.5	20	74	54.67	1987	83.4
2.5	20	82	52.34	2123	92.4
2.5	20	83	53.78	2034	81
2.5	20	88	51.45	2145	94.4
2.5	20	89	54.89	2001	88.5
2.5	20	91	52.56	2112	89.8
2.5	20	95	53.12	2045	96.5
2.5	20	99	51.98	2134	99.1
2.5	20	102	54.33	1995	93.6
2.5	20	104	52.45	2128	102.5
2.5	20	106	53.67	2021	112.2
2.5	20	107	51.67	2148	97.9
2.5	20	108	54.54	1989	105
2.5	20	111	52.89	2115	106.9
2.5	20	115	53.23	2032	122.9
2.5	20	117	51.34	2137	108.5
2.5	20	119	54.67	2005	113
2.5	20	123	52.12	2108	108.7
2.5	20	132	53.45	2028	121
2.5	20	137	51.78	2142	139.7
2.5	20	139	54.22	1992	121.3
2.5	20	140	52.34	2121	123.3
2.5	20	142	53.67	2037	134.5
2.5	20	147	51.56	2139	127.5
2.5	20	148	54.78	2003	128.6
2.5	20	153	52.45	2110	124.3
2.5	20	158	53.89	2026	127.6
2.5	20	163	51.67	2140	134.9
2.5	20	165	54.11	1997	131
2.5	30	50	49.21	1983	56.3
2.5	30	53	46.75	1895	50.2
2.5	30	53	50.12	2001	73.8
2.5	30	54	48.93	1923	59.9
2.5	30	56	49.56	2067	59.2
2.5	30	58	47.89	1889	62.6
2.5	30	62	49.21	2012	69.7
2.5	30	69	48.34	1934	64
2.5	30	72	49.78	2056	57.6
2.5	30	72	47.45	1901	65.8
2.5	30	78	50.03	2023	82.9
2.5	30	78	48.67	1945	74
2.5	30	80	49.32	2045	74.5
2.5	30	81	47.98	1912	60.8
2.5	30	85	49.45	2034	56.8
2.5	30	87	48.12	1928	71
2.5	30	91	49.67	2051	84.4
2.5	30	91	47.56	1898	81.5
2.5	30	96	50.09	2018	82.6
2.5	30	101	48.89	1932	95.5
2.5	30	102	49.34	2048	90.6
2.5	30	104	47.78	1905	87.4
2.5	30	104	49.56	2021	83.1
2.5	30	107	48.23	1937	92
2.5	30	112	49.78	2042	94.6
2.5	30	118	47.34	1915	87.5
2.5	30	119	50.12	2031	96.9
2.5	30	120	48.45	1921	109.5
2.5	30	124	49.21	2053	94.5
2.5	30	127	47.89	1897	103.9
2.5	30	131	49.67	2015	99
2.5	30	133	48.56	1935	102.1
2.5	30	138	49.34	2041	95
2.5	30	145	47.98	1908	104.3
2.5	30	149	49.45	2025	126.4
2.5	30	151	48.12	1926	105.6
2.5	30	152	49.78	2047	103.5
2.5	30	152	47.56	1903	141.3
2.5	30	161	50.03	2019	138.9
2.5	30	162	48.89	1938	107
2.5	30	162	49.32	2043	140.1
2.5	40	52	45.47	1945	44.7
2.5	40	53	44.32	1867	48.8
2.5	40	55	46.78	1989	32.8
2.5	40	56	45.12	1901	37.6
2.5	40	59	43.89	2023	53.5
2.5	40	59	47.23	1875	23.2
2.5	40	60	45.67	1998	53.2
2.5	40	65	44.98	1912	38.9
2.5	40	65	46.45	2015	65.2
2.5	40	66	43.56	1889	52.1
2.5	40	68	47.01	2005	44.5
2.5	40	68	45.34	1923	45.3
2.5	40	69	44.67	2021	56.2
2.5	40	76	46.89	1895	55
2.5	40	85	43.45	1995	66.3
2.5	40	90	47.12	1918	89.2
2.5	40	91	45.56	2018	58.9
2.5	40	94	44.23	1878	68.8
2.5	40	103	46.78	2001	74
2.5	40	104	43.89	1925	59.9
2.5	40	105	47.34	2020	75.5
2.5	40	105	45.67	1885	66.8
2.5	40	105	44.98	1992	67.6
2.5	40	106	46.45	1915	69
2.5	40	110	43.56	2017	87
2.5	40	111	47.01	1892	74.1
2.5	40	113	45.34	2008	93.5
2.5	40	116	44.67	1921	96.5
2.5	40	117	46.89	2019	73
2.5	40	117	43.45	1879	75.3
2.5	40	119	47.12	1997	94.4
2.5	40	121	45.56	1913	77.1
2.5	40	123	44.23	2022	79.9
2.5	40	125	46.78	1883	86.3
2.5	40	132	43.89	2003	80.2
2.5	40	135	47.34	1927	98.4
2.5	40	137	45.67	2016	89
2.5	40	138	44.98	1891	83.7
2.5	40	138	46.45	2006	99.7
2.5	40	141	43.56	1917	102.3
2.5	40	143	47.01	2024	110
2.5	40	145	45.34	1881	84.6
2.5	40	152	44.67	1999	105.8
2.5	40	152	46.89	1924	93.6
2.5	40	156	43.45	2014	112.7
2.5	40	159	47.12	1893	91.7
2.5	40	163	45.56	2002	91
2.5	40	169	44.23	1919	98
4.5	5	41	62.58	2398	107.8
4.5	5	43	61.23	2298	96.6
4.5	5	44	63.78	2456	115.4
4.5	5	48	60.45	2356	98
4.5	5	53	64.12	2489	137.1
4.5	5	55	62.89	2312	109.9
4.5	5	57	59.56	2434	114.7
4.5	5	65	65.34	2378	122.1
4.5	5	68	61.67	2501	119
4.5	5	68	63.45	2323	117.1
4.5	5	73	60.98	2445	126.3
4.5	5	79	64.56	2367	137
4.5	5	84	62.12	2492	135.2
4.5	5	89	59.89	2301	144.2
4.5	5	91	65.23	2423	148.1
4.5	5	93	61.78	2389	141.2
4.5	5	95	63.34	2512	148
4.5	5	98	60.67	2315	141.2
4.5	5	101	64.89	2437	154.5
4.5	5	103	62.45	2354	162
4.5	5	109	59.34	2487	152.6
4.5	5	115	65.12	2321	163
4.5	5	118	61.56	2442	141.6
4.5	5	118	63.78	2372	160.2
4.5	5	122	60.23	2505	180.2
4.5	5	123	64.45	2308	168.4
4.5	5	128	62.67	2428	176.4
4.5	5	136	59.89	2365	181.3
4.5	5	137	65.34	2498	162.5
4.5	5	142	61.12	2318	179.4
4.5	5	143	63.56	2439	184
4.5	5	151	60.78	2351	184.6
4.5	5	152	64.23	2483	174.8
4.5	5	153	62.45	2325	176.1
4.5	5	158	59.67	2448	194.6
4.5	5	160	65.01	2375	199.5
4.5	5	162	61.34	2503	195.5
4.5	5	162	63.89	2305	190.7
4.5	5	162	60.12	2421	174
4.5	10	45	60.21	2278	100.5
4.5	10	47	58.34	2189	97.4
4.5	10	51	61.78	2323	107.5
4.5	10	51	59.12	2234	95.2
4.5	10	57	62.45	2367	104.7
4.5	10	61	60.89	2201	104
4.5	10	66	57.56	2312	112
4.5	10	73	63.23	2245	119.5
4.5	10	81	58.67	2356	119
4.5	10	85	61.45	2212	133.2
4.5	10	87	59.98	2334	122.9
4.5	10	89	62.56	2256	132.5
4.5	10	94	60.12	2345	136.6
4.5	10	102	57.89	2223	142
4.5	10	103	63.34	2321	138.9
4.5	10	104	58.78	2267	142.8
4.5	10	108	61.34	2358	148.4
4.5	10	111	59.67	2205	142.6
4.5	10	111	62.89	2318	149.3
4.5	10	112	60.45	2248	132.2
4.5	10	117	57.34	2365	143.3
4.5	10	118	63.12	2215	162
4.5	10	121	58.56	2325	159.6
4.5	10	123	61.78	2254	151.5
4.5	10	123	59.23	2348	137.5
4.5	10	127	62.45	2221	162.2
4.5	10	133	60.67	2315	144.8
4.5	10	134	57.89	2265	161.4
4.5	10	139	63.34	2352	179.5
4.5	10	140	58.12	2208	172.8
4.5	10	143	61.56	2328	167.7
4.5	10	144	59.78	2243	163.2
4.5	10	147	62.23	2361	158.2
4.5	10	149	60.45	2218	175.1
4.5	10	152	57.67	2332	173.5
4.5	10	159	63.01	2251	182.4
4.5	10	160	58.34	2349	168.9
4.5	10	161	61.89	2225	185.4
4.5	10	162	59.12	2319	186.2
4.5	10	169	62.45	2262	189.6
4.5	10	170	60.67	2355	175.7
4.5	20	45	57.98	2117	88.5
4.5	20	46	56.34	2034	81.7
4.5	20	50	59.78	2156	99.2
4.5	20	53	55.12	2089	87
4.5	20	59	60.45	2201	98.7
4.5	20	63	58.89	2045	100.6
4.5	20	67	55.56	2145	99.5
4.5	20	68	60.23	2098	110.9
4.5	20	75	56.67	2212	104.6
4.5	20	83	59.45	2056	113.5
4.5	20	86	57.98	2134	114.3
4.5	20	86	60.56	2101	132.3
4.5	20	87	58.12	2223	122.7
4.5	20	88	55.89	2067	137.1
4.5	20	90	60.34	2123	115.7
4.5	20	91	56.78	2112	126.8
4.5	20	93	59.34	2205	115.4
4.5	20	97	57.67	2078	125
4.5	20	102	60.89	2148	123
4.5	20	112	58.45	2095	132.6
4.5	20	112	55.34	2218	131.4
4.5	20	117	60.12	2054	146.6
4.5	20	118	56.56	2137	141.4
4.5	20	120	59.78	2105	125.6
4.5	20	120	57.23	2221	138.2
4.5	20	126	60.45	2065	144
4.5	20	132	58.67	2128	142.5
4.5	20	136	55.89	2115	152.2
4.5	20	137	60.34	2208	138.9
4.5	20	145	56.12	2072	150
4.5	20	150	59.56	2142	148.3
4.5	20	152	57.78	2092	150.3
4.5	20	153	60.23	2215	152.2
4.5	20	160	58.45	2058	157.4
4.5	30	43	53.33	2039	59.9
4.5	30	47	51.23	1956	74.7
4.5	30	51	54.78	2089	85.4
4.5	30	51	52.45	2001	90.7
4.5	30	52	55.12	2123	84.5
4.5	30	57	53.89	1967	83.8
4.5	30	59	50.56	2098	80.3
4.5	30	63	55.34	2012	89.9
4.5	30	66	51.67	2115	87.7
4.5	30	66	54.45	1978	76.2
4.5	30	67	52.98	2105	80.8
4.5	30	70	55.56	2023	90.4
4.5	30	70	53.12	2121	90.5
4.5	30	71	50.89	1985	108.5
4.5	30	72	55.23	2095	88.1
4.5	30	74	51.78	2018	99.5
4.5	30	79	54.34	2118	92.6
4.5	30	82	52.67	1965	104.3
4.5	30	82	55.89	2101	99.8
4.5	30	85	53.45	2025	99.8
4.5	30	86	50.34	2120	101
4.5	30	94	55.12	1975	105.3
4.5	30	95	51.56	2092	102.9
4.5	30	95	54.78	2015	101.1
4.5	30	97	52.23	2117	90.3
4.5	30	100	55.45	1982	106
4.5	30	101	53.67	2108	124.9
4.5	30	101	50.89	2021	107.7
4.5	30	102	55.34	2119	105.7
4.5	30	105	51.12	1969	111.3
4.5	30	106	54.56	2097	114.5
4.5	30	107	52.78	2013	112.4
4.5	30	112	55.23	2122	123.3
4.5	30	113	53.45	1973	108.3
4.5	30	113	50.67	2103	115.6
4.5	30	114	55.01	2027	103.9
4.5	30	117	51.34	2116	121.6
4.5	30	118	54.89	1981	129.2
4.5	30	119	52.12	2106	116.6
4.5	30	123	55.45	2017	113.2
4.5	30	125	53.67	2124	115
4.5	30	132	50.89	1971	130
4.5	30	133	55.34	2099	127.1
4.5	30	137	51.12	2024	127
4.5	30	142	54.56	2114	148.1
4.5	30	145	52.78	1983	134
4.5	30	151	55.23	2102	147.9
4.5	30	151	53.45	2019	134.5
4.5	30	154	50.67	2125	131.1
4.5	30	170	55.01	1977	128.2
4.5	40	45	50.76	2004	44.1
4.5	40	45	49.34	1923	41.8
4.5	40	50	52.78	2056	57
4.5	40	50	48.45	1989	75.7
4.5	40	52	53.12	2087	75.3
4.5	40	55	51.89	1934	83.4
4.5	40	60	48.56	2045	80.5
4.5	40	62	53.23	1998	81.3
4.5	40	71	49.67	2092	88.9
4.5	40	72	52.45	1945	82.1
4.5	40	73	50.98	2034	75.5
4.5	40	78	53.56	2001	85
4.5	40	86	51.12	2089	91.5
4.5	40	86	48.89	1956	94.8
4.5	40	89	53.34	2023	95.8
4.5	40	90	49.78	2012	71.4
4.5	40	94	52.34	2095	81.4
4.5	40	97	50.67	1938	86.1
4.5	40	99	53.89	2048	93.6
4.5	40	104	51.45	1995	100.3
4.5	40	107	48.34	2083	99
4.5	40	111	53.12	1942	102.7
4.5	40	112	49.56	2037	98.6
4.5	40	115	52.78	2005	102.2
4.5	40	121	50.23	2091	108.6
4.5	40	121	53.45	1951	95
4.5	40	127	51.67	2028	101.3
4.5	40	131	48.89	2015	102.8
4.5	40	135	53.34	2085	105.6
4.5	40	140	49.12	1937	108.7
4.5	40	144	52.56	2042	115
4.5	40	147	50.78	1992	109.7
4.5	40	149	53.23	2098	108.6
4.5	40	150	51.45	1948	112.1
4.5	40	152	48.67	2032	117.5
4.5	40	158	53.01	2008	117.7
4.5	40	160	49.34	2081	112.3
4.5	40	164	52.89	1953	146
7	5	52	50.12	2423	123
7	5	53	48.34	2323	126.8
7	5	54	51.78	2489	146.6
7	5	55	47.45	2378	153.3
7	5	61	52.12	2501	125
7	5	63	50.89	2334	146.1
7	5	69	47.56	2456	136.5
7	5	71	52.23	2389	151.8
7	5	75	48.67	2512	153.4
7	5	77	51.45	2345	149
7	5	88	49.98	2445	151.4
7	5	91	52.56	2398	162.9
7	5	92	50.12	2523	161.5
7	5	97	47.89	2356	171.6
7	5	101	52.34	2434	168.5
7	5	107	48.78	2401	173.5
7	5	109	51.34	2534	176.5
7	5	112	49.67	2367	176.8
7	5	113	52.89	2423	181.6
7	5	115	50.45	2412	186.4
7	5	117	47.34	2544	191.5
7	5	119	52.12	2372	172.4
7	5	119	48.56	2448	183.6
7	5	121	51.78	2395	193.7
7	5	122	49.23	2528	186.5
7	5	127	52.45	2351	178.2
7	5	131	50.67	2437	187.4
7	5	132	47.89	2405	184.4
7	5	134	52.34	2532	183.5
7	5	137	48.12	2365	209.5
7	5	138	51.56	2442	198.2
7	5	141	49.78	2392	201.7
7	5	145	52.23	2518	201.1
7	5	146	50.45	2375	197.9
7	5	152	47.67	2439	199.7
7	5	154	52.01	2408	205.7
7	5	155	48.34	2521	213.8
7	5	155	51.89	2358	212.2
7	5	157	49.12	2441	212.2
7	5	163	52.45	2391	213.7
7	10	49	61.25	2320	106.3
7	10	53	59.34	2223	130.9
7	10	58	62.78	2378	114.1
7	10	63	58.45	2289	136.9
7	10	68	63.12	2401	129.9
7	10	68	61.89	2234	140.7
7	10	71	58.56	2367	165.6
7	10	71	63.23	2298	149.6
7	10	74	59.67	2412	138.2
7	10	75	62.45	2245	130.3
7	10	79	60.98	2356	146.6
7	10	80	63.56	2301	146.7
7	10	83	61.12	2423	154.3
7	10	83	58.89	2256	142
7	10	84	63.34	2345	143.5
7	10	88	59.78	2312	148.7
7	10	89	62.34	2418	151.3
7	10	97	60.67	2267	146.4
7	10	104	63.89	2334	158.8
7	10	118	61.45	2321	172.9
7	10	120	58.34	2425	189
7	10	126	63.12	2278	172.2
7	10	129	59.56	2348	181.4
7	10	132	62.78	2305	173.6
7	10	135	60.23	2415	175.1
7	10	136	63.45	2281	184.4
7	10	136	61.67	2337	191.5
7	10	137	58.89	2315	179.6
7	10	138	63.34	2421	191.9
7	10	139	59.12	2275	183.7
7	10	145	62.56	2342	194.5
7	10	145	60.78	2308	192.5
7	10	146	63.23	2419	200.6
7	10	152	61.45	2285	198.4
7	10	158	58.67	2339	193.1
7	10	160	63.01	2318	201.2
7	10	163	59.34	2420	201.7
7	10	171	62.89	2272	213.8
7	20	53	57.89	2182	108.4
7	20	53	56.34	2098	130.6
7	20	55	59.78	2223	118.6
7	20	58	55.12	2156	115.8
7	20	59	60.45	2267	107.2
7	20	66	58.89	2101	114.6
7	20	69	55.56	2212	133.9
7	20	71	60.23	2165	121
7	20	73	56.67	2278	122.1
7	20	77	59.45	2112	127.5
7	20	80	57.98	2205	128.3
7	20	87	60.56	2178	132.4
7	20	96	58.12	2289	153.2
7	20	105	55.89	2123	146.8
7	20	108	60.34	2198	155.9
7	20	112	56.78	2189	151.7
7	20	113	59.34	2275	150.2
7	20	118	57.67	2134	161.5
7	20	119	60.89	2201	164.5
7	20	125	58.45	2172	171.8
7	20	126	55.34	2283	160.4
7	20	131	60.12	2118	165.7
7	20	132	56.56	2215	156.2
7	20	135	59.78	2167	171.2
7	20	136	57.23	2271	173.3
7	20	144	60.45	2125	179.9
7	20	145	58.67	2208	180.2
7	20	146	55.89	2175	169.5
7	20	150	60.34	2285	176.9
7	20	155	56.12	2132	176
7	20	157	59.56	2211	182.8
7	20	161	57.78	2161	185.4
7	20	168	60.23	2279	191.5
7	20	169	58.45	2128	201
7	30	42	55.55	2116	91.1
7	30	47	53.34	2034	93.7
7	30	56	56.78	2156	96.7
7	30	58	52.45	2089	98
7	30	65	57.12	2201	114.7
7	30	67	55.89	2045	111.1
7	30	73	52.56	2145	108.7
7	30	82	57.23	2098	117.8
7	30	85	53.67	2212	110.3
7	30	86	56.45	2056	133.4
7	30	87	54.98	2134	122.5
7	30	93	57.56	2101	140.2
7	30	95	55.12	2222	127.4
7	30	98	52.89	2067	133.5
7	30	107	57.34	2123	141.3
7	30	112	53.78	2112	142
7	30	115	56.34	2205	145.6
7	30	121	54.67	2078	144.1
7	30	122	57.89	2148	140.9
7	30	123	55.45	2095	147.9
7	30	125	52.34	2218	155
7	30	131	57.12	2054	150
7	30	136	53.56	2137	168.1
7	30	139	56.78	2105	163.4
7	30	143	54.23	2221	164.3
7	30	145	57.45	2065	163.2
7	30	145	55.67	2128	155
7	30	151	52.89	2115	168.1
7	30	156	57.34	2208	182.3
7	30	161	53.12	2072	179.4
7	30	162	56.56	2142	177.8
7	30	164	54.78	2092	157.8
7	30	169	57.23	2215	178.4
7	30	170	55.45	2058	173.6
7	30	173	52.67	2132	173.2
7	40	42	53.21	2075	67.2
7	40	48	51.23	1998	80.6
7	40	53	54.78	2105	80.1
7	40	55	52.45	2023	82
7	40	55	55.12	2156	93.4
7	40	57	53.89	1987	94.1
7	40	61	50.56	2123	86.3
7	40	61	55.34	2034	94.3
7	40	65	51.67	2145	93.8
7	40	69	54.45	2001	89.6
7	40	75	52.98	2112	105.6
7	40	79	55.56	2045	102.3
7	40	82	53.12	2134	111.2
7	40	83	50.89	1995	105
7	40	87	55.23	2128	104.7
7	40	88	51.78	2021	108.4
7	40	88	54.34	2148	111.1
7	40	91	52.67	1989	106.7
7	40	93	55.89	2115	106.8
7	40	99	53.45	2032	126.4
7	40	103	50.34	2137	120.1
7	40	106	55.12	2005	115.6
7	40	109	51.56	2108	138.6
7	40	111	54.78	2028	125.4
7	40	112	52.23	2142	123.5
7	40	113	55.45	1992	131
7	40	113	53.67	2121	104.4
7	40	121	50.89	2037	131.4
7	40	128	55.34	2139	140.3
7	40	135	51.12	2003	142.2
7	40	140	54.56	2110	137.7
7	40	141	52.78	2026	139.9
7	40	146	55.23	2140	155
7	40	147	53.45	1997	142.6
7	40	147	50.67	2125	152.1
7	40	151	55.01	2035	147.1
7	40	152	51.34	2136	147.8
7	40	157	54.89	2008	166
7	40	159	52.12	2103	148.1
7	40	160	55.45	2024	158.5
7	40	161	53.67	2143	152.9
7	40	163	50.89	1999	154.9
7	40	164	55.34	2122	151.8
7	40	168	51.12	2038	161.7
7	40	168	54.56	2138	163
7	40	169	52.78	2002	163.3
7	40	171	55.23	2109	160.7
7	40	173	53.45	2027	160.4
